# Supplementary material for: Assessment of MYC and TERT copy number variations in lung cancer using digital PCR
Source: BMC Res Notes. 2023 Oct 19;16:279. doi: 10.1186/s13104-023-06566-x (PMC10585721; doi:10.1186/s13104-023-06566-x)
Supplement: Supplementary file 2 — Additional file 2: Table S1. Raw Data: Levels of RNaseP, MYC and TERT (copies/µL) by dPCR. [file 13104_2023_6566_MOESM2_ESM.xlsx]

## Sheet: Table S1
Table S1. Raw Data: Levels of RNaseP (copies/µL) and MYC (copies/µL) by dPCR
Sample	Non-Tumor/Tumor	RNaseP	MYC
1	T	709.16	661.62
	NT	636.61	648
2	T	636.07	648.685
	NT	689.38	696.815
3	T	1133	1032.45
	NT	761.16	721.54
4	T	290.4	508
	NT	781.77	702
5	T	525.76	573
	NT	659.525	671.02
6	T	949.57	1046.85
	NT	579	549
7	T	817.215	893
	NT	208	218
8	T	1189.56	1202.95
	NT	600.63	625.425
9	T	656.495	651.975
	NT	858	842
10	T	948.785	819.34
	NT	809.84	826.39
11	T	942	998
	NT	618.135	580
12	T	487.49	767
	NT	803.885	770.92
13	T	979.075	971
	NT	546.485	552.29
14	T	503	509
	NT	883.39	848.955
15	T	953.285	1004
	NT	916.495	892.485
16	T	557	663
	NT	423.14	404
17	T	668.01	698.93
	NT	703.895	700.49
18	T	439.39	518
	NT	965.55	868.87
19	T	612.305	635.065
	NT	743.135	770
20	T	830.35	891
	NT	546.7	548.25
21	T	888.225	825.785
	NT	613.475	638.335
22	T	519.23	492
	NT	816.765	839.78
23	T	829	686
	NT	606.005	591.31
24	T	823.92	773.515
	NT	589.865	534.68
25	T	559.535	576.57
	NT	869	849
26	T	787.315	889.965
	NT	423	435
27	T	217	283
	NT	784.905	740
28	T	533.865	511.835
	NT	489.623	431.517
29	T	488.215	686
	NT	482.57	454.975
30	T	707.845	854.79
	NT	232	228
31	T	535.7	728.17
	NT	867.955	815.005
32	T	957.935	879
	NT	788.125	673.18
33	T	770.415	690.06
	NT	967.195	706.125
34	T	909.145	839.655
	NT	723.42	642.995
35	T	791.425	767.28
	NT	1047.91	832.16
36	T	474.915	444.31
	NT	832.405	766.005
37	T	831.545	1157.3
	NT	542.21	547.35
38	T	337.05	384.065
	NT	318.475	321
39	T	622.97	933.81
	NT	704.57	713
40	T	720.777	712.457
	NT	636.625	645
41	T	506.45	511
	NT	753.68	752
42	T	602.55	629
	NT	673.585	678.695
43	T	1342.16	1451.65
	NT	627.915	615
44	T	677.73	754.155
	NT	619.3	596.165
45	T	706.95	741.475
	NT	1179.14	1220
46	T	1826.11	2156
	NT	611.475	597
47	T	739.765	851.51
	NT	896.105	717.34
48	T	2111.8	2538.85
	NT	673.46	672
49	T	1115	1091
	NT	426.35	426
50	T	654.975	736.535
	NT	607.855	599
51	T	689.685	709.04
	NT	1004.65	931.525
52	T	1063	1051
	NT	1363.4	1361.45
53	T	1794.16	1789
	NT	1018.79	975.695
54	T	548.54	598
	NT	488.47	499
55	T	1304.85	1680.15
	NT	696.79	700.865
56	T	511.995	614.96
	NT	514	512.395
57	T	506.675	647
	NT	752.075	743
58	T	886.035	844
	NT	1031.43	1060
59	T	643.17	762.37
	NT	847.095	761.455
60	T	969.145	1020
	NT	216	220
61	T	366	427
	NT	508.77	505
62	T	597	725
	NT	566.025	595.14
63	T	337	246
	NT	728.61	739
64	T	852.72	715
	NT	931.045	943
65	T	679.5	4896
	NT	743	753
66	T	521.15	506.84
	NT	558.86	491
67	T	464.5	364
	NT	795.32	794
68	T	631.36	621.02
	NT	781.99	747.095
69	T	748.965	805.8
	NT	574.82	534
70	T	526.115	678
	NT	869.375	810
71	T	897.115	798
	NT	617.445	636.55
72	T	774.385	900
	NT	453.815	436
73	T	761.215	674.025
	NT	495.15	491.995
74	T	351.72	2083
	NT	553.685	521
75	T	374.14	400.5
	NT	522.945	522
76	T	499.955	502.095
	NT	437.34	437
77	T	1076.14	1473.51
	NT	526.635	505.69
78	T	1588	1591
	NT	878.795	873.015
79	T	1060	1011
	NT	744.575	768
80	T	712.19	1403.75
	NT	935.805	712
81	T	759.32	981.73
	NT	912.765	913.03
82	T	874.055	886.265
	NT	1027.6	987.285
83	T	857.05	863.5
	NT	645.405	597.955
84	T	793.935	775.34
	NT	699.22	710.1
85	T	1030	1399
	NT	834.755	778.915
86	T	663.13	758.725
	NT	880.18	569.155
87	T	687.825	471.07
	NT	514.835	490
88	T	700.265	669.645
	NT	615.17	598.115
89	T	547.585	525.795
	NT	520.185	426
90	T	480.24	448.8
	NT	548.45	587.975
91	T	535.675	554.5
	NT	604.6	612.42
92	T	489.81	456
	NT	713.6	632.27
93	T	1319	4648
	NT	641.48	667.785
94	T	737.185	579.595
	NT	542.6	465
95	T	467.675	497.915
	NT	748.04	759.59
96	T	512.045	542
	NT	660.32	628.88
97	T	724.485	863
	NT	561.045	544.165
98	T	622.015	619.015
	NT	794.925	781
99	T	576.29	691
	NT	539.94	488
100	T	831.005	754.255
	NT	437.585	451
101	T	646.295	700
	NT	678.46	653.975
102	T	473.925	660.49
	NT	539.055	551.425
103	T	856.365	885.955
	NT	666.945	639.515
104	T	480.075	717.425
	NT	551.435	574.54
105	T	312.4	426
	NT	392.425	387
106	T	654.37	678.26
	NT	626.315	602.51
107	T	713.12	779.77
	NT	543.435	521
108	T	596.37	582
	NT	541.25	533
109	T	697.56	1166.05
	NT	555.545	489
110	T	544.315	535.185
	NT	491.525	480.495
111	T	618.365	984
	NT	639.92	623
112	T	510.46	593
	NT	686.58	616.44
113	T	656.16	717
	NT	542.9	534.845
114	T	485.37	417.335
	NT	515.74	531.65

## Sheet: Table S2
Table S2. Raw data: Levels of RNaseP (copies/µL) and TERT (copies/µL) by dPCR
Sample	Non-Tumor/Tumor	RNaseP	TERT
1	T	793.525	805.53
	NT	742.96	723.045
2	T	584.71	684
	NT	631.655	627.105
3	T	696.765	637
	NT	612.835	585
4	T	502.25	1060
	NT	353.485	334
5	T	615.87	673.515
	NT	667.47	654.24
6	T	776.09	786
	NT	216.82	219
7	T	621.095	674
	NT	360	372
8	T	965.13	1274
	NT	553.82	610.36
9	T	691.54	694.45
	NT	1438.4	1487.5
10	T	543.255	435.88
	NT	550.085	540.64
11	T	556.33	718.165
	NT	770.495	738
12	T	486.45	1072
	NT	689.265	640
13	T	736.535	754.21
	NT	484.155	521
14	T	466.79	514
	NT	983.07	940.895
15	T	1013.15	1059.5
	NT	877.615	872.815
16	T	327.895	432
	NT	598.16	588.075
17	T	392.584	476
	NT	813.025	798.595
18	T	211	271
	NT	784.93	729
19	T	624.685	656.415
	NT	824.04	799.205
20	T	866.725	913
	NT	528.95	539.76
21	T	787.965	900.23
	NT	350.605	383.55
22	T	342	368
	NT	662.15	649.67
23	T	912.795	600
	NT	580.52	549.6
24	T	513.135	495.105
	NT	445.59	444
25	T	599.31	2612
	NT	918.565	940.73
26	T	777.185	799
	NT	290.56	303.65
27	T	262	588
	NT	961.73	863.145
28	T	443.535	439.04
	NT	480	484.518
29	T	445	553.88
	NT	614.805	623
30	T	554.25	515.27
	NT	372	383
31	T	420.46	802.2
	NT	865.455	829
32	T	961.975	1096
	NT	688.225	601.345
33	T	651.08	632.04
	NT	290.435	242.89
34	T	745.35	688.265
	NT	490.81	443.83
35	T	639.465	629.805
	NT	559.85	614.08
36	T	389.06	370
	NT	752.215	714
37	T	556.85	775
	NT	439.96	464.88
38	T	360.57	381.08
	NT	528.325	562.06
39	T	565.06	684
	NT	512.625	513
40	T	381.94	445
	NT	559.88	534.065
41	T	403.345	516
	NT	978.995	971
42	T	706.415	848
	NT	674.395	684.9
43	T	1958.95	1853.9
	NT	688.27	633.66
44	T	604.105	1242.3
	NT	714.155	678
45	T	642.545	684
	NT	1281.48	1315
46	T	1498.06	1702.47
	NT	646.575	660.31
47	T	1161	1199
	NT	791.12	790.085
48	T	1434.93	1568
	NT	777.995	782.855
49	T	814	898
	NT	434.04	461
50	T	582.855	580.93
	NT	668.07	637
51	T	586.625	586
	NT	1004.04	964.205
52	T	905.435	891.495
	NT	1381.15	1284.9
53	T	605.005	477.21
	NT	1025.23	946
54	T	371.47	362
	NT	301.015	317
55	T	1885.6	1891
	NT	815.745	762.46
56	T	600.47	721
	NT	380.145	375
57	T	361.815	493
	NT	646.635	639.36
58	T	821	812
	NT	956.735	994
59	T	432.125	462.93
	NT	763.46	707.895
60	T	713.84	716
	NT	43.5625	47.8465
61	T	282	258
	NT	609.52	555
62	T	413.935	498.655
	NT	693	699.8
63	T	179.945	1206
	NT	571.33	604.605
64	T	494.165	904
	NT	601.405	652.21
65	T	639.955	875
	NT	627.635	588.63
66	T	354.135	344.07
	NT	474.45	449.35
67	T	471.08	619
	NT	674.635	651.135
68	T	530.81	505
	NT	773.205	697
69	T	702.955	724.71
	NT	509.755	475.91
70	T	502.015	853.425
	NT	1044.13	1032.3
71	T	999.995	964
	NT	783	800.355
72	T	1030.5	1527.1
	NT	364.075	325
73	T	827.825	801.86
	NT	506.36	483
74	T	443.73	745
	NT	519.14	449
75	T	324.34	371
	NT	600.9	569.395
76	T	630.185	662.58
	NT	448.87	465
77	T	589.705	684
	NT	731	698
78	T	1442.39	2227
	NT	716.23	728
79	T	844.69	647
	NT	694.87	685.045
80	T	740.96	1385.95
	NT	1008.52	830.76
81	T	781.315	1006
	NT	944.04	926.74
82	T	840.135	1108.4
	NT	1069.25	1013.8
83	T	879.815	787.26
	NT	603.215	501
84	T	531.43	1978
	NT	729	715.815
85	T	804.755	640.435
	NT	835.235	784.25
86	T	662.365	654.015
	NT	695.61	546.02
87	T	687.215	703.65
	NT	444.455	381
88	T	684.895	786.945
	NT	615.035	588.315
89	T	595.945	651
	NT	500.895	512
90	T	454.5	469.98
	NT	558.855	583.245
91	T	493.69	513
	NT	581.125	558.685
92	T	457.195	449
	NT	654.8	593.715
93	T	1306.65	1269.95
	NT	644.75	650.945
94	T	932.04	809.41
	NT	679.585	620
95	T	476.055	513.065
	NT	789.405	827
96	T	734.27	709
	NT	663.9	587
97	T	703.825	551
	NT	646	601
98	T	638.545	654
	NT	806.165	827
99	T	846.675	713
	NT	1701.45	1598
100	T	886.38	663.825
	NT	1004	1006
101	T	902.4	742
	NT	917.385	919
102	T	395.13	350.4
	NT	541.335	582.425
103	T	808.485	776.785
	NT	626.9	624.505
104	T	413.065	667
	NT	524.46	583
105	T	344.71	491
	NT	273.29	311
106	T	592.735	584.275
	NT	565.095	533.715
107	T	681.21	775.455
	NT	486.07	460
108	T	524.435	555.485
	NT	454.155	466.6
109	T	635.765	1094.9
	NT	578.345	545.465
110	T	483.09	565.87
	NT	428.035	412.69
111	T	615.46	800.765
	NT	642.575	601.9
112	T	462.855	546.13
	NT	731.745	669.29
113	T	617.015	734.74
	NT	531.79	528.115
114	T	502.365	522.615
	NT	534.085	530.385
